# Supplementary material for: ﻿Licariaramiroi (Lauraceae), a new species from Western Mexico
Source: PhytoKeys. 2023 Jan 10;218:69–78. doi: 10.3897/phytokeys.218.94356 (PMC9846277; doi:10.3897/phytokeys.218.94356)
Supplement: XML Treatment for Licaria ramiroi [file phytokeys.218.94356-treatment1.xml]

<!DOCTYPE tp:taxon-treatment
  PUBLIC "-//TaxonX//DTD Taxonomic Treatment Publishing DTD v0 20100105//EN" "tax-treatment-NSO.dtd">
<tp:taxon-treatment xmlns:tp="http://www.plazi.org/taxpub"><tp:treatment-meta><kwd-group><label>Taxon classification</label><kwd>
                <named-content content-type="kingdom">Plantae</named-content>
              </kwd><kwd>
                <named-content content-type="order">Laurales</named-content>
              </kwd><kwd>
                <named-content content-type="family">Lauraceae</named-content>
              </kwd></kwd-group><mixed-citation publication-type="journal"><person-group><name><surname>Cuevas Guzmán</surname><given-names>Ramón</given-names></name><name><surname>Sánchez-Rodríguez</surname><given-names>Enrique V.</given-names></name><name><surname>Morales-Arias</surname><given-names>José Guadalupe</given-names></name></person-group><article-title>﻿<italic><tp:taxon-name><tp:taxon-name-part taxon-name-part-type="genus" reg="Licaria">Licaria</tp:taxon-name-part><tp:taxon-name-part taxon-name-part-type="species" reg="ramiroi">ramiroi</tp:taxon-name-part></tp:taxon-name></italic> (<tp:taxon-name><tp:taxon-name-part taxon-name-part-type="family">Lauraceae</tp:taxon-name-part></tp:taxon-name>), a new species from Western Mexico</article-title><source>PhytoKeys</source><day>10</day><month>01</month><year>2023</year><volume>218</volume><fpage>69</fpage><lpage>78</lpage><pub-id pub-id-type="doi">10.3897/phytokeys.218.94356</pub-id></mixed-citation></tp:treatment-meta><tp:nomenclature><label>﻿</label><tp:taxon-name>
              <object-id xmlns:xlink="http://www.w3.org/1999/xlink" content-type="arpha" xlink:type="simple">06AA8D8D-E18E-5DAF-B784-3818DBB091A7</object-id>
              <tp:taxon-name-part taxon-name-part-type="genus" reg="Licaria">Licaria</tp:taxon-name-part>
              <tp:taxon-name-part taxon-name-part-type="species" reg="ramiroi">ramiroi</tp:taxon-name-part>
              <object-id xmlns:xlink="http://www.w3.org/1999/xlink" content-type="ipni" xlink:type="simple">urn:lsid:ipni.org:names:77311681-1</object-id>
            </tp:taxon-name><tp:taxon-authority>Cuevas</tp:taxon-authority><tp:taxon-status xmlns:xlink="http://www.w3.org/1999/xlink" xlink:type="simple">sp. nov.</tp:taxon-status><xref ref-type="fig" rid="F1">Figs 1</xref><xref ref-type="fig" rid="F2">, 2</xref></tp:nomenclature><tp:treatment-sec sec-type="diagnosis" id="SECID0EXFAE"><title>Diagnosis.</title><p><italic><tp:taxon-name><tp:taxon-name-part taxon-name-part-type="genus" reg="Licaria">Licaria</tp:taxon-name-part><tp:taxon-name-part taxon-name-part-type="species" reg="ramiroi">ramiroi</tp:taxon-name-part></tp:taxon-name></italic> is similar to <italic><tp:taxon-name><tp:taxon-name-part taxon-name-part-type="genus" reg="Licaria">L.</tp:taxon-name-part><tp:taxon-name-part taxon-name-part-type="species" reg="triandra">triandra</tp:taxon-name-part></tp:taxon-name></italic> (Sw.) Kosterm. but differs from the latter by leaves with 12–23 pairs of secondary veins (vs. 5–10); inflorescence surface commonly glabrous (vs. sparsely to densely appressed pubescent); entire hypanthium sericeous inside (vs. glabrous); stamens with free anthers (vs. stamens with anthers fused at least in their basal half).</p></tp:treatment-sec><tp:treatment-sec sec-type="material" id="SECID0ETGAE"><title>Type.</title><p>Mexico. State of Jalisco: Municipality of Casimiro Castillo, cañada El Tecolote, 19 July 2022 (fl), <italic>R. Cuevas G., E.V. Sánchez R. &amp; J.G. Morales A. 14182</italic> (holotype ZEA; isotypes to be distributed).</p></tp:treatment-sec><tp:treatment-sec sec-type="description" id="SECID0E2GAE"><title>Description.</title><p>Trees 10–26 m in height, trunk 15–60 cm in diameter; bark flaky and peeling off in irregular layers, the outer reddish-brown, the inner yellow, turning pink as it oxidises. Branchlets cylindrical, 1.5–2 mm thick, brownish-grey, lenticellate and exfoliating, glabrous; axillary buds conical, 1.5–2 mm in length, 1 mm in width, glabrous; terminal buds cylindrical, 7–12 mm in length, 1 mm in width, reddish, glabrous. Leaves alternate, reddish when sprouting, mature leaves lanceolate to oblong, 7–16 × 1.3–4.7 cm, 3–6 times longer than wide, chartaceous, glabrous on both sides; base cuneate, sometimes obtuse; margins entire, sclerotic; apex acuminate; the secondary veins are inconspicuous, but recognisable on both sides, whereas the higher-order venation is not resolved, mid-vein depressed above and protruding below, secondary veins 12–23 pairs; petioles sulcate adaxially (4–) 7–12 × 1–1.8 mm, glabrous. Inflorescences axillary, paniculate-cymose, branched from near the base, rarely solitary, 1–4 cm in length, the terminal flowers often fused at their bases; peduncles 1–2 mm in length; bracts soon deciduous, concave, ovate-lanceolate, 0.7–1.9 × 0.4–0.8 mm, glabrous. Flowers ellipsoid or obovoid, 2.5–3 mm in length; pedicels 1.2–1.8 mm in length, glabrous; hypanthium 1.4–2.1 × 1.9–2 mm, externally glabrous, internally sericeous; tepals 6, fused to 1/4 of their length in the basal part, imbricate, ovate, subequal (inner ones slightly smaller), 0.8–1.3 × 0.8–0.9 mm, concave, inconspicuously fimbriated on their margins; stamen series I and II lacking; androecium with 3–5 stamens, exserted, fused at the filaments only, tomentose on both sides of filaments, 1.2–2.4 mm in length, anthers bisporangiate, ovate to oblong, tomentose at the base on the adaxial face, the rest glabrous, 1.1–1.3 × 0.8–0.9 mm, sporangia on the abaxial side of the anther, each sporangium with an oblique locule covering most of the anther body, sometimes the locule sagittate or irregular i.e. two locules fused, valves extrorse and remaining at the apex of the anther; 4–8 glands observed, at the base of the filaments or slightly above, sometimes contiguous glands fused at their bases, but with clearly separated apices, lanceolate to ovate or irregularly shaped, lamellar, 0.4–0.6 × 0.2–0.4 mm, pubescent at their base; pistil elongate, 2.3–2.7 mm in length, glabrous, ovary 0.8–1 × 0.6–0.7 mm. Fruit ellipsoid, purple with a yellow base when mature, 20–28 × 12–15 mm, glabrous; cupule lenticellate, 12–14 mm in height, 14–18 mm in diameter at apex, 7–10 mm in depth, double-rimmed, outer margin slightly ascending to spreading, wavy, the inner margin erect, entire, 0.5–1 mm in height; pedicel in fruit turbinate, 3–5 mm in length, 3–4.5 mm in diameter distally, 1.5–2 mm basally.</p></tp:treatment-sec><tp:treatment-sec sec-type="distribution" id="SECID0EAHAE"><title>Distribution and ecology.</title><p><italic><tp:taxon-name><tp:taxon-name-part taxon-name-part-type="genus" reg="Licaria">Licaria</tp:taxon-name-part><tp:taxon-name-part taxon-name-part-type="species" reg="ramiroi">ramiroi</tp:taxon-name-part></tp:taxon-name></italic> is known from only one locality in the Sierra de Manantlán, Jalisco, Mexico. It has been recorded between 1000 and 1600 m in elevation in an ecotone between subdeciduous tropical forest and montane cloud forest. Dominant trees in this habitat correspond to individuals of the <tp:taxon-name><tp:taxon-name-part taxon-name-part-type="family">Lauraceae</tp:taxon-name-part></tp:taxon-name> family, such as <italic><tp:taxon-name><tp:taxon-name-part taxon-name-part-type="genus" reg="Beilschmiedia">Beilschmiedia</tp:taxon-name-part><tp:taxon-name-part taxon-name-part-type="species" reg="manantlanensis">manantlanensis</tp:taxon-name-part></tp:taxon-name></italic> Cuevas &amp; Cochrane, <italic><tp:taxon-name><tp:taxon-name-part taxon-name-part-type="genus" reg="Damburneya">Damburneya</tp:taxon-name-part><tp:taxon-name-part taxon-name-part-type="species" reg="rudis">rudis</tp:taxon-name-part></tp:taxon-name></italic> (C.K. Allen) Trofimov &amp; Rohwer and <italic><tp:taxon-name><tp:taxon-name-part taxon-name-part-type="genus" reg="Damburneya">D.</tp:taxon-name-part><tp:taxon-name-part taxon-name-part-type="species" reg="salicifolia">salicifolia</tp:taxon-name-part></tp:taxon-name></italic> (Kunth) Trofimov &amp; Rohwer. Other tree species observed are <italic><tp:taxon-name><tp:taxon-name-part taxon-name-part-type="genus" reg="Amyris">Amyris</tp:taxon-name-part><tp:taxon-name-part taxon-name-part-type="species" reg="mexicana">mexicana</tp:taxon-name-part></tp:taxon-name></italic> Lundell, <italic><tp:taxon-name><tp:taxon-name-part taxon-name-part-type="genus" reg="Aphananthe">Aphananthe</tp:taxon-name-part><tp:taxon-name-part taxon-name-part-type="species" reg="monoica">monoica</tp:taxon-name-part></tp:taxon-name></italic> (Hemsl.) J.-F. Leroy, <italic><tp:taxon-name><tp:taxon-name-part taxon-name-part-type="genus" reg="Calatola">Calatola</tp:taxon-name-part><tp:taxon-name-part taxon-name-part-type="species" reg="laevigata">laevigata</tp:taxon-name-part></tp:taxon-name></italic> Standl., <italic><tp:taxon-name><tp:taxon-name-part taxon-name-part-type="genus" reg="Cedrela">Cedrela</tp:taxon-name-part><tp:taxon-name-part taxon-name-part-type="species" reg="odorata">odorata</tp:taxon-name-part></tp:taxon-name></italic> L., <italic><tp:taxon-name><tp:taxon-name-part taxon-name-part-type="genus" reg="Drypetes">Drypetes</tp:taxon-name-part><tp:taxon-name-part taxon-name-part-type="species" reg="gentryi">gentryi</tp:taxon-name-part></tp:taxon-name></italic> Monach., <italic><tp:taxon-name><tp:taxon-name-part taxon-name-part-type="genus" reg="Myrcianthes">Myrcianthes</tp:taxon-name-part><tp:taxon-name-part taxon-name-part-type="species" reg="fragrans">fragrans</tp:taxon-name-part></tp:taxon-name></italic> (Sw.) McVaugh, <italic><tp:taxon-name><tp:taxon-name-part taxon-name-part-type="genus" reg="Prunus">Prunus</tp:taxon-name-part><tp:taxon-name-part taxon-name-part-type="species" reg="cortapico">cortapico</tp:taxon-name-part></tp:taxon-name></italic> Kerber ex Koehne, <italic><tp:taxon-name><tp:taxon-name-part taxon-name-part-type="genus" reg="Sideroxylon">Sideroxylon</tp:taxon-name-part><tp:taxon-name-part taxon-name-part-type="species" reg="brucebenzii">brucebenzii</tp:taxon-name-part></tp:taxon-name></italic> Cuevas &amp; A. Vázquez, <italic><tp:taxon-name><tp:taxon-name-part taxon-name-part-type="genus" reg="Sideroxylon">S.</tp:taxon-name-part><tp:taxon-name-part taxon-name-part-type="species" reg="portoricense">portoricense</tp:taxon-name-part></tp:taxon-name></italic> Urb. and <italic><tp:taxon-name><tp:taxon-name-part taxon-name-part-type="genus" reg="Trophis">Trophis</tp:taxon-name-part><tp:taxon-name-part taxon-name-part-type="species" reg="mexicana">mexicana</tp:taxon-name-part></tp:taxon-name></italic> (Liebm.) Bureau. Hemi-epiphytes are represented by <italic><tp:taxon-name><tp:taxon-name-part taxon-name-part-type="genus" reg="Balmea">Balmea</tp:taxon-name-part><tp:taxon-name-part taxon-name-part-type="species" reg="stormiae">stormiae</tp:taxon-name-part></tp:taxon-name></italic> Martínez, <italic><tp:taxon-name><tp:taxon-name-part taxon-name-part-type="genus" reg="Ficus">Ficus</tp:taxon-name-part><tp:taxon-name-part taxon-name-part-type="species" reg="aurea">aurea</tp:taxon-name-part></tp:taxon-name></italic> Nutt., <italic><tp:taxon-name><tp:taxon-name-part taxon-name-part-type="genus" reg="Oreopanax">Oreopanax</tp:taxon-name-part><tp:taxon-name-part taxon-name-part-type="species" reg="echinops">echinops</tp:taxon-name-part></tp:taxon-name></italic> (Schltdl. &amp; Cham.) Decne. &amp; Planch. and <italic><tp:taxon-name><tp:taxon-name-part taxon-name-part-type="genus" reg="Oreopanax">Oreopanax</tp:taxon-name-part><tp:taxon-name-part taxon-name-part-type="species" reg="sanderianus">sanderianus</tp:taxon-name-part></tp:taxon-name></italic> Hemsl. and vines by <italic><tp:taxon-name><tp:taxon-name-part taxon-name-part-type="genus" reg="Solandra">Solandra</tp:taxon-name-part><tp:taxon-name-part taxon-name-part-type="species" reg="maxima">maxima</tp:taxon-name-part></tp:taxon-name></italic> (Sessé &amp; Moc.) P.S. Green.</p><p>Field observations were carried out for three years; as we found no flowers or fruits during the different seasons of the year, nor observed any seedlings, in this period, this leads us to suggest that this species could have supra-annual flowering and fruiting periods.</p><p>The locality from where the new species of <italic><tp:taxon-name><tp:taxon-name-part taxon-name-part-type="genus" reg="Licaria">Licaria</tp:taxon-name-part></tp:taxon-name></italic> is described is an area that has been prominent for records of new species, such as <italic><tp:taxon-name><tp:taxon-name-part taxon-name-part-type="genus" reg="Beilschmiedia">Beilschmiedia</tp:taxon-name-part><tp:taxon-name-part taxon-name-part-type="species" reg="manantlanensis">manantlanensis</tp:taxon-name-part></tp:taxon-name></italic> (Cuevas &amp; Cochrane, 1999), <italic><tp:taxon-name><tp:taxon-name-part taxon-name-part-type="genus" reg="Sideroxylon">Sideroxylon</tp:taxon-name-part><tp:taxon-name-part taxon-name-part-type="species" reg="brucebenzii">brucebenzii</tp:taxon-name-part></tp:taxon-name></italic> (Cuevas &amp; Vázquez-García, 2021) or disjunct distributions, such as those of <italic><tp:taxon-name><tp:taxon-name-part taxon-name-part-type="genus" reg="Desmopsis">Desmopsis</tp:taxon-name-part><tp:taxon-name-part taxon-name-part-type="species" reg="trunciflora">trunciflora</tp:taxon-name-part></tp:taxon-name></italic> (Schltdl. &amp; Cham.) G.E. Schatz (<xref ref-type="bibr" rid="B5">Cuevas et al. 2002</xref>) and <italic><tp:taxon-name><tp:taxon-name-part taxon-name-part-type="genus" reg="Nectandra">Nectandra</tp:taxon-name-part><tp:taxon-name-part taxon-name-part-type="species" reg="rudis">rudis</tp:taxon-name-part></tp:taxon-name></italic> C.K. Allen (<xref ref-type="bibr" rid="B6">Cuevas et al. 2008</xref>), amongst others. Fortunately, the area forms part of the Sierra de Manantlán Biosphere Reserve, ensuring a certain degree of conservation of the flora of this area, which is notable in the region for its uniqueness and the distribution of some of its species (<xref ref-type="bibr" rid="B2">Cuevas 2002</xref>).</p><p>The species has been recorded in flower in the months of July-August and with ripe fruits from February to March.</p></tp:treatment-sec><tp:treatment-sec sec-type="etymology" id="SECID0E6PAE"><title>Etymology.</title><p>The species honours the memory of Ramiro Cuevas Guzmán, dear brother of the first author, a person who loved the countryside and who collected plants for more than 30 years together with the author of the species, in various regions of the southern coast of Jalisco. Several of these collections are deposited in national herbaria and some have resulted in scientific novelties.</p></tp:treatment-sec><tp:treatment-sec sec-type="Preliminary conservation status" id="SECID0EEQAE"><title>Preliminary conservation status.</title><p>According to the Categories and Criteria of the IUCN Red List (<xref ref-type="bibr" rid="B8">IUCN 2012</xref>), <italic><tp:taxon-name><tp:taxon-name-part taxon-name-part-type="genus" reg="Licaria">L.</tp:taxon-name-part><tp:taxon-name-part taxon-name-part-type="species" reg="ramiroi">ramiroi</tp:taxon-name-part></tp:taxon-name></italic> is assigned a preliminary status of “Critically Endangered” CR B2a C2a(ii). The known and estimated geographical distribution of this species is less than 10 km<sup>2</sup> in area and it has been recorded at only one locality, with a population size estimated at fewer than 250 mature individuals. Moreover, it should be noted that there is little natural regeneration of the species and few juvenile individuals present.</p></tp:treatment-sec><tp:treatment-sec sec-type="material" id="SECID0E2QAE"><title>Additional specimens examined.</title><p>Mexico: State of Jalisco: Municipality of Casimiro Castillo: cañada El Tecolote, <named-content xmlns:xlink="http://www.w3.org/1999/xlink" content-type="dwc:verbatimCoordinates" xlink:type="simple"><named-content content-type="geo-json" specific-use="{&#34;type&#34;:&#34;Point&#34;,&#34;coordinates&#34;:[-104.307500,19.615278]}" id="NCID0EERAE" xlink:type="simple">19°36'55"N, 104°18'27"W</named-content></named-content>, 13 December 1998 (st), <italic>R. Cuevas, L. Guzmán</italic> &amp; <italic>J. Aragón 6374</italic> (ZEA); <italic>R. Cuevas, L. Guzmán</italic> &amp; <italic>J. Aragón 6367</italic> (ZEA); cañada El Tecolote, <named-content xmlns:xlink="http://www.w3.org/1999/xlink" content-type="dwc:verbatimCoordinates" xlink:type="simple"><named-content content-type="geo-json" specific-use="{&#34;type&#34;:&#34;Point&#34;,&#34;coordinates&#34;:[-104.324722,19.618333]}" id="NCID0EURAE" xlink:type="simple">19°37'06"N, 104°19'29"W</named-content></named-content>, 14 December 1998 (st), <italic>R. Cuevas, L. Guzmán &amp; J. Aragón 6413</italic> (ZEA); cañada de La Naranjera, <named-content xmlns:xlink="http://www.w3.org/1999/xlink" content-type="dwc:verbatimCoordinates" xlink:type="simple"><named-content content-type="geo-json" specific-use="{&#34;type&#34;:&#34;Point&#34;,&#34;coordinates&#34;:[-104.343889,19.622222]}" id="NCID0E5RAE" xlink:type="simple">19°37'20"N, 104°20'38"W</named-content></named-content>, 23 February 1999 (ripe fr), <italic>R. Cuevas, L. Guzmán</italic> &amp; <italic>J. Aragón 6571</italic> (ZEA); cañada de La Naranjera, <named-content xmlns:xlink="http://www.w3.org/1999/xlink" content-type="dwc:verbatimCoordinates" xlink:type="simple"><named-content content-type="geo-json" specific-use="{&#34;type&#34;:&#34;Point&#34;,&#34;coordinates&#34;:[-104.342500,19.622500]}" id="NCID0EKSAE" xlink:type="simple">19°37'21"N, 104°20'33"W</named-content></named-content>, 24 February 1999 (ripe fr), <italic>R. Cuevas, L. Guzmán</italic> &amp; <italic>J. Aragón 6591</italic> (ZEA); barranca de La Naranjera, <named-content xmlns:xlink="http://www.w3.org/1999/xlink" content-type="dwc:verbatimCoordinates" xlink:type="simple"><named-content content-type="geo-json" specific-use="{&#34;type&#34;:&#34;Point&#34;,&#34;coordinates&#34;:[-104.307500,19.615278]}" id="NCID0EWSAE" xlink:type="simple">19°36'55"N, 104°18'27"W</named-content></named-content>, 11 July 1999 (immature fr), <italic>R. Cuevas, L. Guzmán, C. Palomera</italic> &amp; <italic>J. Aragón 6819</italic> (ZEA); <named-content xmlns:xlink="http://www.w3.org/1999/xlink" content-type="dwc:verbatimCoordinates" xlink:type="simple"><named-content content-type="geo-json" specific-use="{&#34;type&#34;:&#34;Point&#34;,&#34;coordinates&#34;:[-104.307500,19.615278]}" id="NCID0ECTAE" xlink:type="simple">19°36'55"N, 104°18'27"W</named-content></named-content>, 11 July 1999 (fl), <italic>R. Cuevas, L. Guzmán</italic>, <italic>C. Palomera</italic> &amp; <italic>J. Aragón 6820</italic> (ZEA).</p></tp:treatment-sec><tp:treatment-sec sec-type="notes" id="SECID0ENTAE"><title>Notes.</title><p>Due to its erect tepals, the exserted stamens with their filaments fused at the base, the anthers with large locules orientated in the longitudinal axis of the flower, with the valves opening upwards, <italic><tp:taxon-name><tp:taxon-name-part taxon-name-part-type="genus" reg="Licaria">Licaria</tp:taxon-name-part><tp:taxon-name-part taxon-name-part-type="species" reg="ramiroi">ramiroi</tp:taxon-name-part></tp:taxon-name></italic> is classified in the <tp:taxon-name><tp:taxon-name-part taxon-name-part-type="infraspecific-rank">subgen.</tp:taxon-name-part><tp:taxon-name-part taxon-name-part-type="subgenus" reg="Licaria">Licaria</tp:taxon-name-part></tp:taxon-name>, within the group of species with exserted stamens and with the locules on the external surface of the anthers (<xref ref-type="bibr" rid="B10">Kurz 2000</xref>). Morphological characters with narrow leaves with 12 or more secondary veins, the shape and size of the flowers, exserted stamens and the large sporangia covering most of the anther body and running lengthwise to the flower axis, relate <italic><tp:taxon-name><tp:taxon-name-part taxon-name-part-type="genus" reg="Licaria">Licaria</tp:taxon-name-part><tp:taxon-name-part taxon-name-part-type="species" reg="ramiroi">ramiroi</tp:taxon-name-part></tp:taxon-name></italic> to L. <italic><tp:taxon-name><tp:taxon-name-part taxon-name-part-type="genus" reg="Licaria"/><tp:taxon-name-part taxon-name-part-type="species" reg="siphonantha">siphonantha</tp:taxon-name-part></tp:taxon-name></italic> Lorea-Hern. but separates from this species by its fused tepals at its base, generally shorter and glabrous inflorescences, free anthers and the hypanthium internally sericeous (see Table <xref ref-type="table" rid="T1">1</xref>). The shape and size of the flowers, the tepals fused at their bases, the glands often fused at their bases with free apices, the size of the cupules in the fruit with strongly undulating margins, as well as the shape and size of the fruit, relate <italic><tp:taxon-name><tp:taxon-name-part taxon-name-part-type="genus" reg="Licaria">L.</tp:taxon-name-part><tp:taxon-name-part taxon-name-part-type="species" reg="ramiroi">ramiroi</tp:taxon-name-part></tp:taxon-name></italic> with the variable <italic><tp:taxon-name><tp:taxon-name-part taxon-name-part-type="genus" reg="Licaria">L.</tp:taxon-name-part><tp:taxon-name-part taxon-name-part-type="species" reg="triandra">triandra</tp:taxon-name-part></tp:taxon-name></italic> (sensu <xref ref-type="bibr" rid="B10">Kurz (2000)</xref>, including <italic><tp:taxon-name><tp:taxon-name-part taxon-name-part-type="genus" reg="Licaria">L.</tp:taxon-name-part><tp:taxon-name-part taxon-name-part-type="species" reg="cervantesii">cervantesii</tp:taxon-name-part></tp:taxon-name></italic> (Kunth) Kosterm. and <italic><tp:taxon-name><tp:taxon-name-part taxon-name-part-type="genus" reg="Misanteca">Misanteca</tp:taxon-name-part><tp:taxon-name-part taxon-name-part-type="species" reg="nayaritensis">nayaritensis</tp:taxon-name-part></tp:taxon-name></italic> Lundell), the only species of <italic><tp:taxon-name><tp:taxon-name-part taxon-name-part-type="genus" reg="Licaria">Licaria</tp:taxon-name-part></tp:taxon-name></italic> recorded for western Mexico (<xref ref-type="bibr" rid="B10">Kurz 2000</xref>), from which it is separated by the presence of stamens fused only in the filaments, while the anthers are generally free, an internally sericeous hypanthium and other characters that are presented in Table <xref ref-type="table" rid="T1">1</xref>.</p><p>A review of 60 flowers from two individuals (20 from one and 40 from the other) collected 23 years apart, suggests that the proportion of flowers with 3, 4 and 5 stamens in whorl III is more or less equal. This phenomenon observed in <italic><tp:taxon-name><tp:taxon-name-part taxon-name-part-type="genus" reg="Licaria">L.</tp:taxon-name-part><tp:taxon-name-part taxon-name-part-type="species" reg="ramiroi">ramiroi</tp:taxon-name-part></tp:taxon-name></italic> is something previously not recorded in the genus <italic><tp:taxon-name><tp:taxon-name-part taxon-name-part-type="genus" reg="Licaria">Licaria</tp:taxon-name-part></tp:taxon-name></italic>. The evidence supporting the notion that they are all stamens of whorl III is that all of the anthers are extrorse and there is incomplete separation of stamen primordia and, when this occurs, some of these stamens can show a certain degree of fusion at the base of the anthers (see Fig. <xref ref-type="fig" rid="F2">2</xref>). Gradation is also observed in the locules that show an incomplete separation during development, sagittate locules and others with an irregular shape. Between four and eight glands were observed in <italic><tp:taxon-name><tp:taxon-name-part taxon-name-part-type="genus" reg="Licaria">L.</tp:taxon-name-part><tp:taxon-name-part taxon-name-part-type="species" reg="ramiroi">ramiroi</tp:taxon-name-part></tp:taxon-name></italic>, some of them free and others fused at their bases, but always with clearly separated apices (Fig. <xref ref-type="fig" rid="F2">2</xref>). In <italic><tp:taxon-name><tp:taxon-name-part taxon-name-part-type="genus" reg="Licaria">L.</tp:taxon-name-part><tp:taxon-name-part taxon-name-part-type="species" reg="ramiroi">ramiroi</tp:taxon-name-part></tp:taxon-name></italic>, the development of more than three fertile stamens in whorl III, with the corresponding increase in glands, could be a teratological condition due to an environmental response, possibly to the infection of <tp:taxon-name><tp:taxon-name-part taxon-name-part-type="order">Diptera</tp:taxon-name-part></tp:taxon-name> larvae, which were observed parasitising some of the dissected flowers. To determine if the aberrations observed in the flowers of the species are due to the presence of the indicated parasites, further research will be required.</p><fig id="F2" position="float" orientation="portrait"><object-id xmlns:xlink="http://www.w3.org/1999/xlink" content-type="doi" xlink:type="simple">10.3897/phytokeys.218.94356.figure2</object-id><object-id xmlns:xlink="http://www.w3.org/1999/xlink" content-type="arpha" xlink:type="simple">076B9D70-698B-574C-BE64-BD4B2A6907D9</object-id><label>Figure 2.</label><caption><p><italic><tp:taxon-name><tp:taxon-name-part taxon-name-part-type="genus" reg="Licaria">Licaria</tp:taxon-name-part><tp:taxon-name-part taxon-name-part-type="species" reg="ramiroi">ramiroi</tp:taxon-name-part></tp:taxon-name></italic> Cuevas sp. nov. <bold>A</bold> stamen with two pairs of glands <bold>B</bold> ring of stamens, with the anthers showing locules and valves and three glands in the base <bold>C</bold> three stamens of a flower, one showing a sagittate locule (left), the other with an irregular locule (right) and several glands <bold>D</bold> four stamens of a flower with several glands <bold>E</bold> five stamens of a flower <bold>F</bold> fruits with their cupules <bold>G</bold> one fruit and two cupules, showing the outer and inner margins.</p></caption><graphic xmlns:xlink="http://www.w3.org/1999/xlink" xlink:href="phytokeys-218-069_article-94356__-g002.jpg" position="float" orientation="portrait" xlink:type="simple" id="oo_793798.jpg"><uri content-type="original_file" xlink:type="simple">https://binary.pensoft.net/fig/793798</uri></graphic></fig><p><italic><tp:taxon-name><tp:taxon-name-part taxon-name-part-type="genus" reg="Licaria">Licaria</tp:taxon-name-part></tp:taxon-name></italic> has been a well-defined genus by its three bisporangiate fertile stamens in whorl III, the presence or absence of staminodes in whorls I and II and the lack of staminodes in whorl IV, a deep receptacle and a double-margined cupule (<xref ref-type="bibr" rid="B10">Kurz 2000</xref>). Recent molecular studies have recovered a clade within the <italic><tp:taxon-name><tp:taxon-name-part taxon-name-part-type="genus" reg="Ocotea">Ocotea</tp:taxon-name-part></tp:taxon-name></italic> complex called “<italic><tp:taxon-name><tp:taxon-name-part taxon-name-part-type="genus" reg="Licaria">Licaria</tp:taxon-name-part></tp:taxon-name></italic> group and allies”, which includes, in addition to <italic><tp:taxon-name><tp:taxon-name-part taxon-name-part-type="genus" reg="Licaria">Licaria</tp:taxon-name-part></tp:taxon-name></italic>, other genera with deep receptacles and a double-margined cupule, including species of <italic><tp:taxon-name><tp:taxon-name-part taxon-name-part-type="genus" reg="Ocotea">Ocotea</tp:taxon-name-part></tp:taxon-name></italic> Aubl., <italic><tp:taxon-name><tp:taxon-name-part taxon-name-part-type="genus" reg="Aniba">Aniba</tp:taxon-name-part></tp:taxon-name></italic> Aubl., <italic><tp:taxon-name><tp:taxon-name-part taxon-name-part-type="genus" reg="Dicypellium">Dicypellium</tp:taxon-name-part></tp:taxon-name></italic> Nees &amp; Mart., <italic><tp:taxon-name><tp:taxon-name-part taxon-name-part-type="genus" reg="Kubitzkia">Kubitzkia</tp:taxon-name-part></tp:taxon-name></italic> van der Werff, <italic><tp:taxon-name><tp:taxon-name-part taxon-name-part-type="genus" reg="Paraia">Paraia</tp:taxon-name-part></tp:taxon-name></italic> Rohwer, H.G. Richt. &amp; van der Werff and <italic><tp:taxon-name><tp:taxon-name-part taxon-name-part-type="genus" reg="Urbanodendron">Urbanodendron</tp:taxon-name-part></tp:taxon-name></italic> Mez (<xref ref-type="bibr" rid="B18">Trofimov et al. 2019</xref>).</p><p>The double-margined cupule in <italic><tp:taxon-name><tp:taxon-name-part taxon-name-part-type="genus" reg="Licaria">L.</tp:taxon-name-part><tp:taxon-name-part taxon-name-part-type="species" reg="ramiroi">ramiroi</tp:taxon-name-part></tp:taxon-name></italic> suggests a morphological connection to species in genera such as <italic><tp:taxon-name><tp:taxon-name-part taxon-name-part-type="genus" reg="Aiouea">Aiouea</tp:taxon-name-part></tp:taxon-name></italic> Aubl., <italic><tp:taxon-name><tp:taxon-name-part taxon-name-part-type="genus" reg="Damburneya">Damburneya</tp:taxon-name-part></tp:taxon-name></italic> Raf. and <italic><tp:taxon-name><tp:taxon-name-part taxon-name-part-type="genus" reg="Mespilodaphne">Mespilodaphne</tp:taxon-name-part></tp:taxon-name></italic> Nees &amp; Mart., especially with those with bisporangiate anthers. However, the species of these genera present other characteristics that are not recorded in <italic><tp:taxon-name><tp:taxon-name-part taxon-name-part-type="genus" reg="Licaria">L.</tp:taxon-name-part><tp:taxon-name-part taxon-name-part-type="species" reg="ramiroi">ramiroi</tp:taxon-name-part></tp:taxon-name></italic>, such as the fact that, in <italic><tp:taxon-name><tp:taxon-name-part taxon-name-part-type="genus" reg="Aiouea">Aiouea</tp:taxon-name-part></tp:taxon-name></italic>, there are staminodes in the fourth androecial whorl that show a large glandular head, generally chordate to sagittate (<xref ref-type="bibr" rid="B16">Rohde et al. 2017</xref>); in <italic><tp:taxon-name><tp:taxon-name-part taxon-name-part-type="genus" reg="Damburneya">Damburneya</tp:taxon-name-part></tp:taxon-name></italic>, the tepals are adaxially pubescent at the base and generally papillose towards the tips (<xref ref-type="bibr" rid="B17">Trofimov et al. 2016</xref>) and both genera have nine fertile stamens, occasionally six or three in <italic><tp:taxon-name><tp:taxon-name-part taxon-name-part-type="genus" reg="Aiouea">Aiouea</tp:taxon-name-part></tp:taxon-name></italic>. <italic><tp:taxon-name><tp:taxon-name-part taxon-name-part-type="genus" reg="Mespilodaphne">Mespilodaphne</tp:taxon-name-part></tp:taxon-name></italic>, on the other hand, is a recently reinstated genus, it presents flowers with spreading tepals, tongue-shaped stamens, heavily papillose and tetrasporangiate (<xref ref-type="bibr" rid="B18">Trofimov et al. 2019</xref>). <italic><tp:taxon-name><tp:taxon-name-part taxon-name-part-type="genus" reg="Mocinnodaphne">Mocinnodaphne</tp:taxon-name-part></tp:taxon-name></italic> Lorea-Hern., recently included in <italic><tp:taxon-name><tp:taxon-name-part taxon-name-part-type="genus" reg="Aiouea">Aiouea</tp:taxon-name-part></tp:taxon-name></italic>, meets most of the characters of <italic><tp:taxon-name><tp:taxon-name-part taxon-name-part-type="genus" reg="Licaria">Licaria</tp:taxon-name-part></tp:taxon-name></italic>, with the exception of having well-developed staminodes in whorl IV (<xref ref-type="bibr" rid="B11">Lorea-Hernández 1995</xref>). Due to a set of characters present in <italic><tp:taxon-name><tp:taxon-name-part taxon-name-part-type="genus" reg="Licaria">L.</tp:taxon-name-part><tp:taxon-name-part taxon-name-part-type="species" reg="ramiroi">ramiroi</tp:taxon-name-part></tp:taxon-name></italic>, such as its deep receptacle, fertile stamens in the III whorl, bisporangiate, cupule with double margin, lack of staminodes in the first two whorls and the fourth, we consider that the best inclusion of the species is in <italic><tp:taxon-name><tp:taxon-name-part taxon-name-part-type="genus" reg="Licaria">Licaria</tp:taxon-name-part></tp:taxon-name></italic>.</p><p>Understanding the morphological complexity of the “<italic><tp:taxon-name><tp:taxon-name-part taxon-name-part-type="genus" reg="Licaria">Licaria</tp:taxon-name-part></tp:taxon-name></italic> group and allies” within the <italic><tp:taxon-name><tp:taxon-name-part taxon-name-part-type="genus" reg="Ocotea">Ocotea</tp:taxon-name-part></tp:taxon-name></italic> complex and taking into account the androecial morphology recorded in <italic><tp:taxon-name><tp:taxon-name-part taxon-name-part-type="genus" reg="Licaria">L.</tp:taxon-name-part><tp:taxon-name-part taxon-name-part-type="species" reg="ramiroi">ramiroi</tp:taxon-name-part></tp:taxon-name></italic>, considering that it is a genetic condition, then the species could be relocated to another genus within the <italic><tp:taxon-name><tp:taxon-name-part taxon-name-part-type="genus" reg="Ocotea">Ocotea</tp:taxon-name-part></tp:taxon-name></italic> complex, but it would be necessary to wait for the species to be included in some molecular study to better define its phylogenetic relationships.</p></tp:treatment-sec><tp:treatment-sec><!--Section generated to contain objects referenced in tp:taxon-treatment.--><fig id="F1" position="float" orientation="portrait"><object-id xmlns:xlink="http://www.w3.org/1999/xlink" content-type="doi" xlink:type="simple">10.3897/phytokeys.218.94356.figure1</object-id><object-id xmlns:xlink="http://www.w3.org/1999/xlink" content-type="arpha" xlink:type="simple">64F287AE-E31D-5D94-823E-FAEB94194629</object-id><label>Figure 1.</label><caption><p><italic><tp:taxon-name><tp:taxon-name-part taxon-name-part-type="genus" reg="Licaria">Licaria</tp:taxon-name-part><tp:taxon-name-part taxon-name-part-type="species" reg="ramiroi">ramiroi</tp:taxon-name-part></tp:taxon-name></italic> Cuevas sp. nov. <bold>A</bold> branchlets with inflorescences <bold>B</bold> branchlets with immature fruit <bold>C</bold> close-up image of an inflorescence <bold>D</bold> inflorescence with flowers in top and side view, with the two terminal flowers fused at their bases <bold>E</bold> side view of flower <bold>F</bold> flower in tangential section showing pistil and sericeous internal surface of hypanthium <bold>G</bold> upper frontal view of a flower with stamens the tepals opened artificially <bold>H</bold> Pair of stamens in adaxial view <bold>I</bold> Pair of stamens in abaxial view.</p></caption><graphic xmlns:xlink="http://www.w3.org/1999/xlink" xlink:href="phytokeys-218-069_article-94356__-g001.jpg" position="float" orientation="portrait" xlink:type="simple" id="oo_793797.jpg"><uri content-type="original_file" xlink:type="simple">https://binary.pensoft.net/fig/793797</uri></graphic></fig><table-wrap id="T1" position="float" orientation="portrait"><label>Table 1.</label><caption><p>Morphological differences amongst <italic><tp:taxon-name><tp:taxon-name-part taxon-name-part-type="genus" reg="Licaria">Licaria</tp:taxon-name-part></tp:taxon-name></italic> species and some additional information regarding their phenology and distribution. Information about the species was obtained from Burger &amp; van der Werff (1990) and <xref ref-type="bibr" rid="B10">Kurz (2000)</xref> for <italic><tp:taxon-name><tp:taxon-name-part taxon-name-part-type="genus" reg="Licaria">L.</tp:taxon-name-part><tp:taxon-name-part taxon-name-part-type="species" reg="triandra">triandra</tp:taxon-name-part></tp:taxon-name></italic> and <xref ref-type="bibr" rid="B14">Lorea-Hernández (2005)</xref> for <italic><tp:taxon-name><tp:taxon-name-part taxon-name-part-type="genus" reg="Licaria">L.</tp:taxon-name-part><tp:taxon-name-part taxon-name-part-type="species" reg="siphonantha">siphonantha</tp:taxon-name-part></tp:taxon-name></italic> and the present study for <italic><tp:taxon-name><tp:taxon-name-part taxon-name-part-type="genus" reg="Licaria">L.</tp:taxon-name-part><tp:taxon-name-part taxon-name-part-type="species" reg="ramiroi">ramiroi</tp:taxon-name-part></tp:taxon-name></italic>.</p></caption><table id="TID0E3WAE" rules="all"><tbody><tr><th rowspan="1" colspan="1">Character</th><th rowspan="1" colspan="1">
                <italic>
                  <tp:taxon-name><tp:taxon-name-part taxon-name-part-type="genus" reg="Licaria">L.</tp:taxon-name-part><tp:taxon-name-part taxon-name-part-type="species" reg="ramiroi">ramiroi</tp:taxon-name-part></tp:taxon-name>
                </italic>
              </th><th rowspan="1" colspan="1">
                <italic>
                  <tp:taxon-name><tp:taxon-name-part taxon-name-part-type="genus" reg="Licaria">L.</tp:taxon-name-part><tp:taxon-name-part taxon-name-part-type="species" reg="triandra">triandra</tp:taxon-name-part></tp:taxon-name>
                </italic>
              </th><th rowspan="1" colspan="1">
                <italic>
                  <tp:taxon-name><tp:taxon-name-part taxon-name-part-type="genus" reg="Licaria">L.</tp:taxon-name-part><tp:taxon-name-part taxon-name-part-type="species" reg="siphonantha">siphonantha</tp:taxon-name-part></tp:taxon-name>
                </italic>
              </th></tr><tr><td rowspan="1" colspan="1">Leaf blade shape</td><td rowspan="1" colspan="1">Lanceolate to oblong</td><td rowspan="1" colspan="1">Lanceolate to elliptic</td><td rowspan="1" colspan="1">Narrowly elliptical</td></tr><tr><td rowspan="1" colspan="1">Leaf blade consistency</td><td rowspan="1" colspan="1">Chartaceous</td><td rowspan="1" colspan="1">Coriaceous</td><td rowspan="1" colspan="1">Chartaceous</td></tr><tr><td rowspan="1" colspan="1">Leaf blade surface</td><td rowspan="1" colspan="1">Glabrous</td><td rowspan="1" colspan="1">Blades when young puberulent on the abaxial part, then glabrous</td><td rowspan="1" colspan="1">Glabrous adaxially and appressed puberulent to glabrescent abaxially</td></tr><tr><td rowspan="1" colspan="1">Leaf blade size (cm)</td><td rowspan="1" colspan="1">7–16 × 1.3–4.7</td><td rowspan="1" colspan="1">5–15 × 2–7</td><td rowspan="1" colspan="1">(9)13.5–19(-22) × (2-)3.5–5.5</td></tr><tr><td rowspan="1" colspan="1">Secondary veins (pairs)</td><td rowspan="1" colspan="1">12–23</td><td rowspan="1" colspan="1">5–10</td><td rowspan="1" colspan="1">12–17</td></tr><tr><td rowspan="1" colspan="1">Petiole length (mm)</td><td rowspan="1" colspan="1">(4-)7–12 × 1–1.8</td><td rowspan="1" colspan="1">8–20 × 1–2</td><td rowspan="1" colspan="1">(7–)11–14(-17) × 1–1.8</td></tr><tr><td rowspan="1" colspan="1">Inflorescence size (cm)</td><td rowspan="1" colspan="1">1–4</td><td rowspan="1" colspan="1">1.5–13</td><td rowspan="1" colspan="1">3–8(-11.5)</td></tr><tr><td rowspan="1" colspan="1">Inflorescence surface</td><td rowspan="1" colspan="1">Glabrous, sometimes with few appressed hairs</td><td rowspan="1" colspan="1">Sparsely to densely appressed pubescent</td><td rowspan="1" colspan="1">Densely puberulent</td></tr><tr><td rowspan="1" colspan="1">Pedicel length (mm)</td><td rowspan="1" colspan="1">1.2–1.8</td><td rowspan="1" colspan="1">1–4</td><td rowspan="1" colspan="1">(0.2-)0.7–1.2(-1.5)</td></tr><tr><td rowspan="1" colspan="1">Flower length (mm)</td><td rowspan="1" colspan="1">2.5–3</td><td rowspan="1" colspan="1">1.5–3</td><td rowspan="1" colspan="1">2.2–2.5</td></tr><tr><td rowspan="1" colspan="1">Receptacle indument</td><td rowspan="1" colspan="1">Glabrous outside and sericeous inside</td><td rowspan="1" colspan="1">Glabrous to compressed hairy on the outside and occasionally with a few hairs on the inside</td><td rowspan="1" colspan="1">Glabrous to appressed puberulent on the outside and glabrous on the inside</td></tr><tr><td rowspan="1" colspan="1">Tepal size (mm)</td><td rowspan="1" colspan="1">0.8–1.3 × 0.8–0.9</td><td rowspan="1" colspan="1">0.7–1</td><td rowspan="1" colspan="1">1–1.2 × 0.8–1</td></tr><tr><td rowspan="1" colspan="1">Stamens in whorl III</td><td rowspan="1" colspan="1">3–5</td><td rowspan="1" colspan="1">3</td><td rowspan="1" colspan="1">3</td></tr><tr><td rowspan="1" colspan="1">Stamen size (mm)</td><td rowspan="1" colspan="1">1.2–2.4</td><td rowspan="1" colspan="1">1.1–1.7</td><td rowspan="1" colspan="1">1.6–1.8</td></tr><tr><td rowspan="1" colspan="1">Anther size (mm) and condition</td><td rowspan="1" colspan="1">1.1–1.3 × 0.8–0.9, free</td><td rowspan="1" colspan="1">Size data unavailable, fused at least for its basal half</td><td rowspan="1" colspan="1">1, fused for its basal third</td></tr><tr><td rowspan="1" colspan="1">Number and condition of glands</td><td rowspan="1" colspan="1">4–8, some free and others fused on their bases</td><td rowspan="1" colspan="1">3–6, fused at least for the lower half of their bases, rarely solitary</td><td rowspan="1" colspan="1">Number data unavailable, free</td></tr><tr><td rowspan="1" colspan="1">Cupule size (mm)</td><td rowspan="1" colspan="1">12–14 × 14–18</td><td rowspan="1" colspan="1">6–15 × 12–25</td><td rowspan="1" colspan="1">8.5–10.5 × 15.5–17.5</td></tr><tr><td rowspan="1" colspan="1">Fruit size (mm)</td><td rowspan="1" colspan="1">20–28 × 12–15</td><td rowspan="1" colspan="1">12–30 × 8–15</td><td rowspan="1" colspan="1">16–18 × 11–12.5</td></tr><tr><td rowspan="1" colspan="1">Flowering period</td><td rowspan="1" colspan="1">July to August</td><td rowspan="1" colspan="1">January to December</td><td rowspan="1" colspan="1">April to May</td></tr><tr><td rowspan="1" colspan="1">Ripe fruit period</td><td rowspan="1" colspan="1">February to March</td><td rowspan="1" colspan="1">January to December</td><td rowspan="1" colspan="1">April to May</td></tr><tr><td rowspan="1" colspan="1">Distribution</td><td rowspan="1" colspan="1">Jalisco</td><td rowspan="1" colspan="1">From Florida, on the Atlantic side and Sinaloa, through the Pacific slope, to Bolivia.</td><td rowspan="1" colspan="1">Guerrero</td></tr></tbody></table></table-wrap></tp:treatment-sec><ref-list><ref id="B5"><mixed-citation xmlns:xlink="http://www.w3.org/1999/xlink" xlink:type="simple"><person-group><name name-style="western"><surname>Cuevas</surname><given-names>GR</given-names></name><name name-style="western"><surname>López-Mata</surname><given-names>L</given-names></name><name name-style="western"><surname>García-Moya</surname><given-names>E</given-names></name></person-group> (<year>2002</year>) <article-title>Primer registro de <italic><tp:taxon-name><tp:taxon-name-part taxon-name-part-type="genus">Desmopsis</tp:taxon-name-part><tp:taxon-name-part taxon-name-part-type="species">trunciflora</tp:taxon-name-part></tp:taxon-name></italic> (Schlecht. &amp; Cham) G.E. Schatz (<tp:taxon-name><tp:taxon-name-part taxon-name-part-type="family">Annonaceae</tp:taxon-name-part></tp:taxon-name>) para el occidente de México y análisis de su población en la sierra de Manantlán, Jalisco.</article-title><source>Acta Botánica Mexicana</source><volume>58</volume>(<issue>58</issue>): <fpage>7</fpage>–<lpage>18</lpage>. <ext-link xlink:href="10.21829/abm58.2002.887" ext-link-type="doi" xlink:type="simple">https://doi.org/10.21829/abm58.2002.887</ext-link></mixed-citation></ref><ref id="B6"><mixed-citation xmlns:xlink="http://www.w3.org/1999/xlink" xlink:type="simple"><person-group><name name-style="western"><surname>Cuevas</surname><given-names>GR</given-names></name><name name-style="western"><surname>García-Moya</surname><given-names>E</given-names></name><name name-style="western"><surname>Vázquez-García</surname><given-names>JA</given-names></name><name name-style="western"><surname>Núñez-López</surname><given-names>NM</given-names></name></person-group> (<year>2008</year>) <article-title>Estructura poblacional y relaciones ambientales del árbol tropical <italic><tp:taxon-name><tp:taxon-name-part taxon-name-part-type="genus">Nectandra</tp:taxon-name-part><tp:taxon-name-part taxon-name-part-type="species">rudis</tp:taxon-name-part></tp:taxon-name></italic> (<tp:taxon-name><tp:taxon-name-part taxon-name-part-type="family">Lauraceae</tp:taxon-name-part></tp:taxon-name>), una especie rara en el occidente de México.</article-title><source>Revista de Biología Tropical</source><volume>56</volume>: <fpage>247</fpage>–<lpage>256</lpage>. <ext-link xlink:href="10.15517/rbt.v56i1.5521" ext-link-type="doi" xlink:type="simple">https://doi.org/10.15517/rbt.v56i1.5521</ext-link></mixed-citation></ref><ref id="B2"><mixed-citation xmlns:xlink="http://www.w3.org/1999/xlink" xlink:type="simple"><person-group><name name-style="western"><surname>Cuevas</surname><given-names>GR</given-names></name></person-group> (<year>2002</year>) Análisis de gradientes de la vegetación de la cañada El Tecolote, en la sierra de Manantlán, Jalisco, México (Tesis doctoral). Colegio de Posgraduados, Montecillo, Texcoco, México.</mixed-citation></ref><ref id="B8"><mixed-citation xmlns:xlink="http://www.w3.org/1999/xlink" xlink:type="simple">IUCN (<year>2012</year>) IUCN red list categories and criteria, version 3.1. 2<sup>nd</sup> edn. IUCN, Gland, Switzerland and Cambridge U.K., [iv +] 32 pp. <ext-link xlink:href="https://portals.iucn.org/library/node/10315" ext-link-type="uri" xlink:type="simple">https://portals.iucn.org/library/node/10315</ext-link></mixed-citation></ref><ref id="B10"><mixed-citation xmlns:xlink="http://www.w3.org/1999/xlink" xlink:type="simple"><person-group><name name-style="western"><surname>Kurz</surname><given-names>H</given-names></name></person-group> (<year>2000</year>) Revision der Gattung <italic><tp:taxon-name><tp:taxon-name-part taxon-name-part-type="genus">Licaria</tp:taxon-name-part></tp:taxon-name></italic> (<tp:taxon-name><tp:taxon-name-part taxon-name-part-type="family">Lauraceae</tp:taxon-name-part></tp:taxon-name>). Mitteilungen aus dem Institut für allgemeine Botanik in Hamburg 28/29: 89‒221.</mixed-citation></ref><ref id="B14"><mixed-citation xmlns:xlink="http://www.w3.org/1999/xlink" xlink:type="simple"><person-group><name name-style="western"><surname>Lorea-Hernández</surname><given-names>FG</given-names></name></person-group> (<year>2005</year>) <article-title>Nuevas especies de <italic><tp:taxon-name><tp:taxon-name-part taxon-name-part-type="genus">Licaria</tp:taxon-name-part></tp:taxon-name></italic>, <italic><tp:taxon-name><tp:taxon-name-part taxon-name-part-type="genus">Ocotea</tp:taxon-name-part></tp:taxon-name></italic> y <italic><tp:taxon-name><tp:taxon-name-part taxon-name-part-type="genus">Persea</tp:taxon-name-part></tp:taxon-name></italic> (<tp:taxon-name><tp:taxon-name-part taxon-name-part-type="family">Lauraceae</tp:taxon-name-part></tp:taxon-name>) de México.</article-title><source>Acta Botánica Mexicana</source><volume>71</volume>(<issue>71</issue>): <fpage>61</fpage>–<lpage>87</lpage>. <ext-link xlink:href="10.21829/abm71.2005.995" ext-link-type="doi" xlink:type="simple">https://doi.org/10.21829/abm71.2005.995</ext-link></mixed-citation></ref><ref id="B18"><mixed-citation xmlns:xlink="http://www.w3.org/1999/xlink" xlink:type="simple"><person-group><name name-style="western"><surname>Trofimov</surname><given-names>D</given-names></name><name name-style="western"><surname>Rodríguez de Moraes</surname><given-names>PL</given-names></name><name name-style="western"><surname>Rohwer</surname><given-names>JG</given-names></name></person-group> (<year>2019</year>) <article-title>Towards a phylogenetic classification of the <italic><tp:taxon-name><tp:taxon-name-part taxon-name-part-type="genus">Ocotea</tp:taxon-name-part></tp:taxon-name></italic> complex (<tp:taxon-name><tp:taxon-name-part taxon-name-part-type="family">Lauraceae</tp:taxon-name-part></tp:taxon-name>): Classification principles and reinstatement of <italic><tp:taxon-name><tp:taxon-name-part taxon-name-part-type="genus">Mespilodaphne</tp:taxon-name-part></tp:taxon-name></italic>.</article-title><source>Botanical Journal of the Linnean Society</source><volume>190</volume>(<issue>1</issue>): <fpage>25</fpage>–<lpage>50</lpage>. <ext-link xlink:href="10.1093/botlinnean/boz010" ext-link-type="doi" xlink:type="simple">https://doi.org/10.1093/botlinnean/boz010</ext-link></mixed-citation></ref><ref id="B16"><mixed-citation xmlns:xlink="http://www.w3.org/1999/xlink" xlink:type="simple"><person-group><name name-style="western"><surname>Rohde</surname><given-names>R</given-names></name><name name-style="western"><surname>Rudolph</surname><given-names>B</given-names></name><name name-style="western"><surname>Ruthe</surname><given-names>K</given-names></name><name name-style="western"><surname>Lorea-Hernández</surname><given-names>FG</given-names></name><name name-style="western"><surname>Rodríguez de Moraes</surname><given-names>PL</given-names></name><name name-style="western"><surname>Li</surname><given-names>J</given-names></name><name name-style="western"><surname>Rohwer</surname><given-names>JG</given-names></name></person-group> (<year>2017</year>) <article-title>Neither <italic><tp:taxon-name><tp:taxon-name-part taxon-name-part-type="genus">Phoebe</tp:taxon-name-part></tp:taxon-name></italic> nor <italic><tp:taxon-name><tp:taxon-name-part taxon-name-part-type="genus">Cinnamomum</tp:taxon-name-part></tp:taxon-name></italic> – the tetrasporangiate species of <italic><tp:taxon-name><tp:taxon-name-part taxon-name-part-type="genus">Aiouea</tp:taxon-name-part></tp:taxon-name></italic> (<tp:taxon-name><tp:taxon-name-part taxon-name-part-type="family">Lauraceae</tp:taxon-name-part></tp:taxon-name>).</article-title><source>Taxon</source><volume>66</volume>(<issue>5</issue>): <fpage>1085</fpage>–<lpage>1111</lpage>. <ext-link xlink:href="10.12705/665.6" ext-link-type="doi" xlink:type="simple">https://doi.org/10.12705/665.6</ext-link></mixed-citation></ref><ref id="B17"><mixed-citation xmlns:xlink="http://www.w3.org/1999/xlink" xlink:type="simple"><person-group><name name-style="western"><surname>Trofimov</surname><given-names>D</given-names></name><name name-style="western"><surname>Rudolph</surname><given-names>B</given-names></name><name name-style="western"><surname>Rohwer</surname><given-names>JG</given-names></name></person-group> (<year>2016</year>) <article-title>Phylogenetic study of the genus <italic><tp:taxon-name><tp:taxon-name-part taxon-name-part-type="genus">Nectandra</tp:taxon-name-part></tp:taxon-name></italic> (<tp:taxon-name><tp:taxon-name-part taxon-name-part-type="family">Lauraceae</tp:taxon-name-part></tp:taxon-name>), and reinstatement of <italic><tp:taxon-name><tp:taxon-name-part taxon-name-part-type="genus">Damburneya</tp:taxon-name-part></tp:taxon-name></italic>.</article-title><source>Taxon</source><volume>65</volume>(<issue>5</issue>): <fpage>980</fpage>–<lpage>996</lpage>. <ext-link xlink:href="10.12705/655.3" ext-link-type="doi" xlink:type="simple">https://doi.org/10.12705/655.3</ext-link></mixed-citation></ref><ref id="B11"><mixed-citation xmlns:xlink="http://www.w3.org/1999/xlink" xlink:type="simple"><person-group><name name-style="western"><surname>Lorea-Hernández</surname><given-names>FG</given-names></name></person-group> (<year>1995</year>) <article-title><italic><tp:taxon-name><tp:taxon-name-part taxon-name-part-type="genus">Mocinnodaphne</tp:taxon-name-part></tp:taxon-name></italic>, un género nuevo de la familia <tp:taxon-name><tp:taxon-name-part taxon-name-part-type="family">Lauraceae</tp:taxon-name-part></tp:taxon-name> en la flora de México.</article-title><source>Acta Botánica Mexicana</source><volume>32</volume>(<issue>32</issue>): <fpage>25</fpage>–<lpage>32</lpage>. <ext-link xlink:href="10.21829/abm32.1995.743" ext-link-type="doi" xlink:type="simple">https://doi.org/10.21829/abm32.1995.743</ext-link></mixed-citation></ref></ref-list></tp:taxon-treatment>
